# Supplementary material for: Oxygen Dynamics in the Rhizosphere of Vallisneria spiralis Characterized by a Fluorescent Planar Optode
Source: Plants (Basel). 2026 Jun 23;15(13):1935. doi: 10.3390/plants15131935 (PMC13364264; doi:10.3390/plants15131935)
Supplement: Supplementary file 1 [file plants-15-01935-s001.zip]

Archive with 1 entries (1 files):
- plants-4311080-supplementary.pdf
